# Supplementary material for: Increased mRNA Levels of ADAM17, IFITM3, and IFNE in Peripheral Blood Cells Are Present in Patients with Obesity and May Predict Severe COVID-19 Evolution
Source: Biomedicines. 2022 Aug 18;10(8):2007. doi: 10.3390/biomedicines10082007 (PMC9406212; doi:10.3390/biomedicines10082007)
Supplement: Supplementary file 1 [file biomedicines-10-02007-s001.zip]

Archive with 1 entries (1 files):
- biomedicines-1788636-SM.pdf
